# Supplementary material for: Understanding merger control remedies in China
Source: PLoS One. 2025 Nov 21;20(11):e0336795. doi: 10.1371/journal.pone.0336795 (PMC12637943; doi:10.1371/journal.pone.0336795)
Supplement: S1 Data — (ZIP) [file pone.0336795.s001.zip]

Archive with 50 entries (44 files):
- data&code/
- data&code/3-digit data/
- data&code/3-digit data/1pfizer.dta
- data&code/3-digit data/234semi for NXP&Broadcom.dta
- data&code/3-digit data/5novartis.dta
- data&code/3-digit data/6corun.dta
- data&code/3-digit data/78chem for dupont&praxair.dta
- data&code/3-digit data/jianengke.dta
- data&code/3-digit data/mental.dta
- data&code/4-digit data&do/
- data&code/4-digit data&do/ASX.do
- data&code/4-digit data&do/ASX4-digit.dta
- data&code/4-digit data&do/NXP.do
- data&code/4-digit data&do/NXP4-digit.dta
- data&code/4-digit data&do/all_treatment_4digit.dta
- data&code/4-digit data&do/corun.do
- data&code/4-digit data&do/corun4-digit.dta
- data&code/4-digit data&do/dupont.do
- data&code/4-digit data&do/dupont4-digit.dta
- data&code/4-digit data&do/how to obtain 4-digit.do
- data&code/4-digit data&do/linde.do
- data&code/4-digit data&do/linde4-digit.dta
- data&code/4-digit data&do/novartis.do
- data&code/4-digit data&do/novartis4-digit.dta
- data&code/add average line/
- data&code/add average line/ASX_synth&origin.dta
- data&code/add average line/Dupont_synth&origin.dta
- data&code/add average line/NXP_synth&origin.dta
- data&code/add average line/Novartis_synth&origin.dta
- data&code/add average line/all_treatment_group.dta
- data&code/add average line/broadcom_synth&origin.dta
- data&code/add average line/corun_synth&origin.dta
- data&code/add average line/graph_final.do
- data&code/add average line/linde_synth&origin.dta
- data&code/add average line/obtain average.do
- data&code/add average line/pfizer_synth&origin.dta
- data&code/add p_value/
- data&code/add p_value/chem_dupont.do
- data&code/add p_value/chem_linde.do
- data&code/add p_value/creat graph.do
- data&code/add p_value/creat_table.do
- data&code/add p_value/huirui.do
- data&code/add p_value/keliyuan.do
- data&code/add p_value/nuohua.do
- data&code/add p_value/semi_botong.do
- data&code/add p_value/semi_enzhipu.do
- data&code/add p_value/semi_riyueguang.do
- data&code/group/
- data&code/group/chem.do
- data&code/group/semi.do
