# Supplementary material for: Understanding merger control remedies in China
Source: PLoS One. 2025 Nov 21;20(11):e0336795. doi: 10.1371/journal.pone.0336795 (PMC12637943; doi:10.1371/journal.pone.0336795)
Supplement: S1 Data — (ZIP) [file pone.0336795.s001.zip › data&code/4-digit data&do/ASX.do]

clear

set memory 100m
set matsize 2000
set scrollbufsize 500000
set more off,perma


cd D:\博士\毕业要求\毕业论文\毕业论文\效果检验-参考文献\文章原数据-更新230630\second\3-digit\final-1\stata修改数据\4-digit
use 日月光4-digit.dta,clear

*构建国家type和合并类型type的虚拟变量
xi i.type,prefix(D1_)
xi i.mergingtype,prefix(D2_)


*更改时间和截面，使其成为从1开始的连续的序号，没有跳号
gen time=no
egen id=group(industry)
order id,before(stkcd)
tsset id time


*合成控制 

synth_runner pcm size dbassrt roa asstr cfo gdpqoq pcm(5) pcm(10) pcm(15) pcm(19) D1_type_2 D1_type_3 D2_mergingt_2 D2_mergingt_3 ,  trunit(7) trperiod(20) gen_vars 
ereturn list
di (e(pval_joint_post_std)*e(n_pl)+1)/(e(n_pl)+1)
effect_graphs,trlinediff(0) treated_name("ASX") sc_name("Synthetic ASX")
pval_graphs


*结果

             | estimates      pvals  pvals_std 
-------------+---------------------------------
          c1 | -4.980609   .2666667   .0666667 
          c2 | -6.071855         .2   .0666667 
          c3 | -8.110264          0   .0666667 
          c4 | -8.142413   .0666667   .0666667 
          c5 | -10.04628   .1333333          0 
          c6 | -12.50949   .0666667          0 
          c7 | -12.54102   .0666667          0 
          c8 | -11.56759   .0666667          0 
          c9 | -10.60705   .0666667          0 

. ereturn list

scalars:
               e(n_pl) =  15
          e(n_pl_used) =  15
    e(pval_joint_post) =  .0666666666666667
  e(pval_joint_post_s
    td)                =  0
    e(avg_pre_rmspe_p) =  .8
