# Supplementary material for: Understanding merger control remedies in China
Source: PLoS One. 2025 Nov 21;20(11):e0336795. doi: 10.1371/journal.pone.0336795 (PMC12637943; doi:10.1371/journal.pone.0336795)
Supplement: S1 Data — (ZIP) [file pone.0336795.s001.zip › data&code/4-digit data&do/how to obtain 4-digit.do]

gen IC_4_digit=1

label define IC_4_digit 1 "半导体产品" 2 "半导体设备"
label value IC_4_digit IC_4_digit

drop if IC_4_digit!=1

industry_classification

*semi恩智浦，日月光，博通-实验组
*半导体产品：恩智浦，中环股份，亚德诺(ANALOG)，博通，安森美，微芯科技，新日光，美光科技，联华电子，航天机电，英特尔，英飞凌，通威股份，昱晶能源，升阳光电
*半导体设备：保利协鑫，阿斯麦

*chemical杜邦22，林德29
*多元化工：杜邦，富美实
*基础化工：万华化学3，兴化股份5，兴发集团7,可乐丽10，嘉化能源11，新疆天业18，旭化成20，时代新材21，江南化工24，道恩股份27，长兴材料28
*化肥与农用化工：云化天4
*特种化工：雅保6，塞拉尼斯12，奎克化学13，宣伟14，新纶科技19,诚志股份26
*化纤：恒力石化16，恒逸石化17
*工业气体：空气化工25
*华宝国际9

gen IC_4_digit=1

label define IC_4_digit 1 "多元化工" 2 "基础化工" 3 "化肥与农用化工" 4 "特种化工" 5 "化纤" 6 "工业气体"
label value IC_4_digit IC_4_digit

*科力远
*电气部件与设备：科力远，

*诺华
*东阳光、中国中药、九芝堂、华润医药、华润双鹤、复星医药、梯瓦制药、海南制药、现代制药、白云山、福瑞股份、科伦药业、绿叶制药、葛兰素史克、阿斯利康

*西药：东阳光、复星医药、华润医药、海南制药、科伦制药、阿斯利康、现代制药、葛兰素史克、梯瓦制药、华润双鹤
*中药：中国中药、绿叶制药、九芝堂、华润三九、福瑞股份、白云山
