# Supplementary material for: Understanding merger control remedies in China
Source: PLoS One. 2025 Nov 21;20(11):e0336795. doi: 10.1371/journal.pone.0336795 (PMC12637943; doi:10.1371/journal.pone.0336795)
Supplement: S1 Data — (ZIP) [file pone.0336795.s001.zip › data&code/add average line/graph_final.do]

******************************************
***********************************************
**************正式操作，从这里开始*************************
*****************************************

clear

use "D:\博士\毕业要求\毕业论文\毕业论文\效果检验-参考文献\文章原数据-更新230630\second\3-digit\final-1\stata修改数据\添加均值线\all_treatment_group.dta"


*分组id计算平均值
collapse (mean) average=pcm_synth if time<20,by (id)
list

*将结果merger到每组id
merge m:m id using"D:\博士\毕业要求\毕业论文\毕业论文\效果检验-参考文献\文章原数据-更新230630\second\3-digit\final-1\stata修改数据\添加均值线\all_treatment_group.dta"

sort id time
replace average=. if time<20

label variable average "Average"

twoway line pcm_synth pcm average time if id==1,xlabel(1(4)28,valuelabel) xline(20)
twoway line pcm_synth pcm average time if id==2,xlabel(1(4)28,valuelabel) xline(20)
twoway line pcm_synth pcm average time if id==3,xlabel(1(4)28,valuelabel) xline(20)
twoway line pcm_synth pcm average time if id==4,xlabel(1(4)28,valuelabel) xline(20)
twoway line pcm_synth pcm average time if id==5,xlabel(1(4)28,valuelabel) xline(20)
twoway line pcm_synth pcm average time if id==6,xlabel(1(4)28,valuelabel) xline(20)
twoway line pcm_synth pcm average time if id==7,xlabel(1(4)28,valuelabel) xline(20)
twoway line pcm_synth pcm average time if id==8,xlabel(1(4)28,valuelabel) xline(20)

gen effect_mean=pcm-average
twoway line effect effect_mean time if id==1,xlabel(1(4)28,valuelabel) xline(20)
twoway line effect effect_mean time if id==2,xlabel(1(4)28,valuelabel) xline(20)
twoway line effect effect_mean time if id==3,xlabel(1(4)28,valuelabel) xline(20)
twoway line effect effect_mean time if id==4,xlabel(1(4)28,valuelabel) xline(20)
twoway line effect effect_mean time if id==5,xlabel(1(4)28,valuelabel) xline(20)
twoway line effect effect_mean time if id==6,xlabel(1(4)28,valuelabel) xline(20)
twoway line effect effect_mean time if id==7,xlabel(1(4)28,valuelabel) xline(20)
twoway line effect effect_mean time if id==8,xlabel(1(4)28,valuelabel) xline(20)

graph use 恩智浦_gap.gph


**************************************
*************加权移动平均

clear
cd  "D:\博士\毕业要求\毕业论文\毕业论文\效果检验-参考文献\文章原数据-更新230630\second\3-digit\final-1\stata修改数据\添加均值线"
use all_treatment_group.dta

gen weight=1/190 if time<20

replace weight=2/190 if time==2
replace weight=3/190 if time==3
replace weight=4/190 if time==4
replace weight=5/190 if time==5
replace weight=6/190 if time==6
replace weight=7/190 if time==7
replace weight=8/190 if time==8
replace weight=9/190 if time==9
replace weight=10/190 if time==10
replace weight=11/190 if time==11
replace weight=12/190 if time==12
replace weight=13/190 if time==13
replace weight=14/190 if time==14
replace weight=15/190 if time==15
replace weight=16/190 if time==16
replace weight=17/190 if time==17
replace weight=18/190 if time==18
replace weight=19/190 if time==19

gen weight_spcm=weight*pcm_synth
bys id:egen wma_spcm=sum(weight_spcm) if time<20

sort id time
replace wma_spcm=. if time<20

twoway line pcm_synth pcm wma_spcm time if id==1,xlabel(1(4)28,valuelabel) xline(20)
twoway line pcm_synth pcm wma_spcm time if id==2,xlabel(1(4)28,valuelabel) xline(20)
twoway line pcm_synth pcm wma_spcm time if id==3,xlabel(1(4)28,valuelabel) xline(20)
twoway line pcm_synth pcm wma_spcm time if id==4,xlabel(1(4)28,valuelabel) xline(20)
twoway line pcm_synth pcm wma_spcm time if id==5,xlabel(1(4)28,valuelabel) xline(20)
twoway line pcm_synth pcm wma_spcm time if id==6,xlabel(1(4)28,valuelabel) xline(20)
twoway line pcm_synth pcm wma_spcm time if id==7,xlabel(1(4)28,valuelabel) xline(20)
twoway line pcm_synth pcm wma_spcm time if id==8,xlabel(1(4)28,valuelabel) xline(20)

gen effect_mean=pcm- wma_spcm
twoway line effect effect_mean time if id==1,xlabel(1(4)28,valuelabel) xline(20)
twoway line effect effect_mean time if id==2,xlabel(1(4)28,valuelabel) xline(20)
twoway line effect effect_mean time if id==3,xlabel(1(4)28,valuelabel) xline(20)
twoway line effect effect_mean time if id==4,xlabel(1(4)28,valuelabel) xline(20)
twoway line effect effect_mean time if id==5,xlabel(1(4)28,valuelabel) xline(20)
twoway line effect effect_mean time if id==6,xlabel(1(4)28,valuelabel) xline(20)
twoway line effect effect_mean time if id==7,xlabel(1(4)28,valuelabel) xline(20)
twoway line effect effect_mean time if id==8,xlabel(1(4)28,valuelabel) xline(20)

graph use 恩智浦_gap.gph


***********************
*4-digit****

clear

use "D:\博士\毕业要求\毕业论文\毕业论文\效果检验-参考文献\文章原数据-更新230630\second\3-digit\final-1\stata修改数据\4-digit\all_treatment_4digit.dta"

*分组id计算平均值
collapse (mean) average=pcm_synth if time<20,by (id)
list

*将结果merger到每组id
merge m:m id using"D:\博士\毕业要求\毕业论文\毕业论文\效果检验-参考文献\文章原数据-更新230630\second\3-digit\final-1\stata修改数据\4-digit\all_treatment_4digit.dta"

sort id time
replace average=. if time<20

label variable average "Average"


twoway line pcm_synth pcm average time if id==1,xlabel(1(4)28,valuelabel) xline(20)
twoway line pcm_synth pcm average time if id==2,xlabel(1(4)28,valuelabel) xline(20)
twoway line pcm_synth pcm average time if id==3,xlabel(1(4)28,valuelabel) xline(20)
twoway line pcm_synth pcm average time if id==4,xlabel(1(4)28,valuelabel) xline(20)
twoway line pcm_synth pcm average time if id==5,xlabel(1(4)28,valuelabel) xline(20)


gen effect_mean=pcm-average
twoway line effect effect_mean time if id==1,xlabel(1(4)28,valuelabel) xline(20)
twoway line effect effect_mean time if id==2,xlabel(1(4)28,valuelabel) xline(20)
twoway line effect effect_mean time if id==3,xlabel(1(4)28,valuelabel) xline(20)
twoway line effect effect_mean time if id==4,xlabel(1(4)28,valuelabel) xline(20)
twoway line effect effect_mean time if id==5,xlabel(1(4)28,valuelabel) xline(20)


clear

use "D:\博士\毕业要求\毕业论文\毕业论文\效果检验-参考文献\文章原数据-更新230630\second\3-digit\final-1\stata修改数据\4-digit\all_treatment_4digit.dta"

gen weight=1/190 if time<20

replace weight=2/190 if time==2
replace weight=3/190 if time==3
replace weight=4/190 if time==4
replace weight=5/190 if time==5
replace weight=6/190 if time==6
replace weight=7/190 if time==7
replace weight=8/190 if time==8
replace weight=9/190 if time==9
replace weight=10/190 if time==10
replace weight=11/190 if time==11
replace weight=12/190 if time==12
replace weight=13/190 if time==13
replace weight=14/190 if time==14
replace weight=15/190 if time==15
replace weight=16/190 if time==16
replace weight=17/190 if time==17
replace weight=18/190 if time==18
replace weight=19/190 if time==19

gen weight_spcm=weight*pcm_synth
bys id:egen wma_spcm=sum(weight_spcm)

sort id time
replace wma_spcm=. if time<20

twoway line pcm_synth pcm wma_spcm time if id==1,xlabel(1(4)28,valuelabel) xline(20)
twoway line pcm_synth pcm wma_spcm time if id==2,xlabel(1(4)28,valuelabel) xline(20)
twoway line pcm_synth pcm wma_spcm time if id==3,xlabel(1(4)28,valuelabel) xline(20)


gen effect_mean=pcm-wma_spcm
twoway line effect effect_mean time if id==1,xlabel(1(4)28,valuelabel) xline(20)
twoway line effect effect_mean time if id==2,xlabel(1(4)28,valuelabel) xline(20)
twoway line effect effect_mean time if id==3,xlabel(1(4)28,valuelabel) xline(20)

******************************
****组合拼接图片

cd D:\博士\毕业要求\毕业论文\毕业论文\效果检验-参考文献\文章原数据-更新230630\second\3-digit\final-1\stata修改数据\添加均值线
graph combine 辉瑞_拟合&真实.gph 辉瑞_gap.gph 恩智浦_拟合&真实.gph 恩智浦_gap.gph
graph combine 博通_拟合&真实.gph 博通_gap.gph 日月光_拟合&真实.gph 日月光_gap.gph 
graph combine 诺华_拟合&真实.gph 诺华_gap.gph 科力远_拟合&真实.gph 科力远_gap.gph
graph combine 杜邦_拟合&真实.gph 杜邦_gap.gph 林德_拟合&真实.gph 林德_gap.gph

clear
cd D:\博士\毕业要求\毕业论文\毕业论文\效果检验-参考文献\文章原数据-更新230630\second\3-digit\final-1\stata修改数据\添加均值线
graph combine 辉瑞weight_拟合&真实.gph 辉瑞weight_gap.gph 恩智浦weight_拟合&真实.gph 恩智浦weight_gap.gph
graph combine 博通weight_拟合&真实.gph 博通weight_gap.gph 日月光weight_拟合&真实.gph 日月光weight_gap.gph 
graph combine 诺华weight_拟合&真实.gph 诺华weight_gap.gph 科力远weight_拟合&真实.gph 科力远weight_gap.gph
graph combine 杜邦weight_拟合&真实.gph 杜邦weight_gap.gph 林德weight_拟合&真实.gph 林德weight_gap.gph

graph use 恩智浦_gap.gph
graph use 组合图4_Graph

clear
cd D:\博士\毕业要求\毕业论文\毕业论文\效果检验-参考文献\文章原数据-更新230630\second\3-digit\final-1\stata修改数据\4-digit
graph combine 恩智浦4digit-拟合&真实.gph 恩智浦4digit-gap.gph 日月光4digit-拟合&真实.gph 日月光4digit-gap.gph
graph combine 诺华4digit-拟合&真实.gph 诺华4digit-gap.gph 科力远4digit-拟合&真实.gph 科力远4digit-gap.gph
graph combine 科力远4digit-拟合&真实.gph 科力远4digit-gap.gph 杜邦4digit-拟合&真实.gph 杜邦4digit-gap.gph 
