# Supplementary material for: Understanding merger control remedies in China
Source: PLoS One. 2025 Nov 21;20(11):e0336795. doi: 10.1371/journal.pone.0336795 (PMC12637943; doi:10.1371/journal.pone.0336795)
Supplement: S1 Data — (ZIP) [file pone.0336795.s001.zip › data&code/add average line/obtain average.do]

clear

*定义时间
label define eventdate 1 "-19" 2 "-18" 3 "-17" 4 "-16" 5 "-15" 6 "-14" 7 "-13" 8 "-12" 9 "-11" 10 "-10" 11 "-9" 12 "-8" 13 "-7" 14 "-6" 15 "-5" 16 "-4" 17 "-3" 18 "-2" 19 "-1" 20 "0" 21 "1" 22 "2" 23 "3" 24 "4" 25 "5" 26 "6" 27 "7" 28 "8"
label value time eventdate


*计算平均值
bys id:egen avg_pcm=mean(pcm_synth) if time<20

twoway line pcm_synth pcm time if id=1,xlabel(1(4)28,valuelabel) xline(20)

*********************************************************************
*****正式操作*******

clear

use "D:\博士\毕业要求\毕业论文\毕业论文\效果检验-参考文献\文章原数据-更新230630\second\3-digit\final-1\stata修改数据\添加均值线\all_treatment_group.dta"


*分组id计算平均值
collapse (mean) mean_pcmsynth=pcm_synth,by (id)
list

*将结果merger到每组id
merge m:m id using"D:\博士\毕业要求\毕业论文\毕业论文\效果检验-参考文献\文章原数据-更新230630\second\3-digit\final-1\stata修改数据\添加均值线\all_treatment_group.dta"

sort id time
