# Supplementary material for: Understanding merger control remedies in China
Source: PLoS One. 2025 Nov 21;20(11):e0336795. doi: 10.1371/journal.pone.0336795 (PMC12637943; doi:10.1371/journal.pone.0336795)
Supplement: S1 Data — (ZIP) [file pone.0336795.s001.zip › data&code/add p_value/chem_dupont.do]

clear

set memory 100m
set matsize 2000
set scrollbufsize 500000
set more off,perma


cd D:\博士\毕业要求\毕业论文\毕业论文\效果检验-参考文献\文章原数据-更新230630\second\3-digit\final-1\stata修改数据
use chem-ipolate.dta,clear
split stkcd,parse(.)               
gen type=3
replace type=1 if (stkcd2=="SZ")|(stkcd2=="SH")
replace type=2 if (stkcd2=="N")|(stkcd2=="O")
label define typestk 1 "中国大陆" 2 "美国" 3 "其他"
label values type typestk
*根据stkcd的.后面的代码来判断这个上市公司来自哪个国家类型
*labelbook找到place的代码，GDP数据根据place来判断该采用哪个国家数据


list if pcm==.   
*y变量不能为空

*排除出现时间跳跃的情况，构建平衡面板
drop if no<1
drop if no>28
*找到treatment的代码
labelbook
*发现1=AGRIUM(退市) 2=URALKALI 8=加拿大钾肥(退市)  22=杜邦公司 29=linde
drop if industry==1
drop if industry==2
drop if industry==8
drop if industry==29
drop if industry==26

*解决离群值影响
winsor2 pcm size dbassrt roa asstr cfo gdpqoq, replace cut(5 95) by(industry)
*******************************

*构建国家type和合并类型type的虚拟变量
xi i.type,prefix(D1_)
xi i.mergingtype,prefix(D2_)

*更改时间和截面，使其成为从1开始的连续的序号，没有跳号
gen time=no
egen id=group(industry)
order id,before(stkcd)
tsset id time


*合成控制
synth_runner pcm size dbassrt roa asstr cfo gdpqoq pcm(5) pcm(10) pcm(15) pcm(19) D1_type_2 D1_type_3 D2_mergingt_2 D2_mergingt_3 ,  trunit(19) trperiod(20) gen_vars
ereturn list
di (e(pval_joint_post_std)*e(n_pl)+1)/(e(n_pl)+1)
effect_graphs,trlinediff(0) treated_name("Dupont") sc_name("Synthetic Dupont")
pval_graphs

label define eventdate 1 "-19" 2 "-18" 3 "-17" 4 "-16" 5 "-15" 6 "-14" 7 "-13" 8 "-12" 9 "-11" 10 "-10" 11 "-9" 12 "-8" 13 "-7" 14 "-6" 15 "-5" 16 "-4" 17 "-3" 18 "-2" 19 "-1" 20 "0" 21 "1" 22 "2" 23 "3" 24 "4" 25 "5" 26 "6" 27 "7" 28 "8"
label value time eventdate
twoway line effect time if id==19,xlabel(1(4)28,valuelabel) xline(20)
twoway line pcm_synth pcm time if id==19,xlabel(1(4)28,valuelabel) xline(20)
*p=.0
//显著结果*

*in-time placebo test
synth_runner pcm size dbassrt roa asstr cfo gdpqoq pcm(5) pcm(10) pcm(15) D1_type_2 D1_type_3 D2_mergingt_2 D2_mergingt_3 ,  trunit(19) trperiod(16) gen_vars
ereturn list
effect_graphs,trlinediff(0) treated_name("Dupont") sc_name("Synthetic Dupont")

*leave one out检测
synth2 pcm size dbassrt roa asstr cfo gdpqoq pcm(5) pcm(10) pcm(15) D1_type_2 D1_type_3 D2_mergingt_2 D2_mergingt_3 ,  trunit(19) trperiod(16) nested loo frame(Dupont) savegraph(Dupont_loo,replace)
