# Supplementary material for: Understanding merger control remedies in China
Source: PLoS One. 2025 Nov 21;20(11):e0336795. doi: 10.1371/journal.pone.0336795 (PMC12637943; doi:10.1371/journal.pone.0336795)
Supplement: S1 Data — (ZIP) [file pone.0336795.s001.zip › data&code/add p_value/creat graph.do]

gen treatment=0
replace treatment=1 if id==19
*建立treatment分组


twoway line pcm pcm_synth time if id==19,xline(20)
*画拟合和真实图
graph save line1
twoway line pcm pcm_synth time if id==25,xline(20)
graph save line2
graph combine line1.gph line2.gph
*图片组合

twoway line effect time if id==25,xline(20)
*画gap(difference)图片

cd D:\博士\毕业要求\毕业论文\毕业论文\效果检验-参考文献\文章原数据-更新230630\second\3-digit\final-1\stata修改数据\graph
graph combine huirui_real&synth.gph huirui_gap.gph enzhipu_real&synth.gph enzhipu_gap.gph

graph use "D:\博士\毕业要求\毕业论文\毕业论文\效果检验-参考文献\文章原数据-更新230630\second\3-digit\final-1\stata修改数据\graph\linde_real&synth.gph"

graph combine botong_real&synth.gph botong_gap.gph riyueguang_real&synth.gph riyueguang_gap.gph
graph combine nuohua_real&synth.gph nuohua_gap.gph keliyuan_real&synth.gph keliyuan_gap.gph
graph combine dupont_real&synth.gph dupont_gap.gph linde_real&synth.gph linde_gap.gph

graph combine pvals_std_huirui.gph pvals_std_enzhipu.gph pvals_std_botong.gph pvals_std_riyueguang.gph pvals_std_nuohua.gph pvals_std_keliyuan.gph pvals_std_dupont.gph pvals_std_linde.gph

cd "D:\博士\毕业要求\毕业论文\毕业论文\效果检验-参考文献\文章原数据-更新230630\second\3-digit\final-1\stata修改数据\placebo test"
graph combine intime_huirui.gph intime_enzhipu.gph intime_botong.gph intime_riyueguang.gph
graph combine intime_nuohua.gph intime_keliyuan.gph intime_dupont.gph intime_linde.gph

graph use "D:\博士\毕业要求\毕业论文\毕业论文\效果检验-参考文献\文章原数据-更新230630\second\3-digit\final-1\stata修改数据\placebo test\intime_keliyuan.gph"
