# Supplementary material for: Understanding merger control remedies in China
Source: PLoS One. 2025 Nov 21;20(11):e0336795. doi: 10.1371/journal.pone.0336795 (PMC12637943; doi:10.1371/journal.pone.0336795)
Supplement: S1 Data — (ZIP) [file pone.0336795.s001.zip › data&code/add p_value/creat_table.do]

tabstat pcm size dbassrt roa asstr cfo gdpqoq if id==19,stat(mean sd min max) f(%3.2f)
tabstat pcm size dbassrt roa asstr cfo gdpqoq if id!=19,stat(mean sd) f(%3.2f)
gen treatment=0
replace treatment=1 if id==19

logout, save(sum1) word replace: tabstat pcm size dbassrt roa asstr cfo gdpqoq,stat(mean sd) f(%3.2f)
