# Supplementary material for: Understanding merger control remedies in China
Source: PLoS One. 2025 Nov 21;20(11):e0336795. doi: 10.1371/journal.pone.0336795 (PMC12637943; doi:10.1371/journal.pone.0336795)
Supplement: S1 Data — (ZIP) [file pone.0336795.s001.zip › data&code/add p_value/keliyuan.do]

clear

set memory 100m
set matsize 2000
set scrollbufsize 500000
set more off,perma


cd D:\博士\毕业要求\毕业论文\毕业论文\效果检验-参考文献\文章原数据-更新230630\second\3-digit\final-1\stata修改数据
use fengtiankeliyuan-ipolate.dta,clear
split stkcd,parse(.)               
gen type=3
replace type=1 if (stkcd2=="SZ")|(stkcd2=="SH")
replace type=2 if (stkcd2=="N")|(stkcd2=="O")
label define typestk 1 "中国大陆" 2 "美国" 3 "其他"
label values type typestk
*根据stkcd的.后面的代码来判断这个上市公司来自哪个国家类型
*labelbook找到place的代码，GDP数据根据place来判断该采用哪个国家数据
sum mergingtype type
*会发现mergingtype没有1，最小取值是2


list if pcm==.   
*y变量不能为空

drop if industry==16  
drop if industry==17  
drop if industry==18  //宁德时代缺少前3个数据
drop if industry==19
drop if industry==21 
drop if industry==25    
drop if industry==32  //剔除19广汽集团,21新时达，32长安汽车三个异常数据样本 


*排除出现时间跳跃的情况，构建平衡面板
drop if no<1
drop if no>28
*找到treatment的代码
labelbook
*发现6=丰田 29=科力远
drop if industry==6    //仅保留29这一个treatment

*解决离群值影响
winsor2 pcm size dbassrt roa asstr cfo gdpqoq, replace cut(5 95) by(industry)
*******************************

*构建国家type和合并类型type的虚拟变量
xi i.type,prefix(D1_)
xi i.mergingtype,prefix(D2_)
xi i.IC,prefix(D3_)   //有两个行业


*更改时间和截面，使其成为从1开始的连续的序号，没有跳号
gen time=no
egen id=group(industry)
order id,before(stkcd)
tsset id time

 
*合成控制 
synth_runner pcm size dbassrt roa asstr cfo gdpqoq pcm(5) pcm(10) pcm(19) D1_type_2 D1_type_3 D3_IC_1,  trunit(22) trperiod(20) gen_vars 
ereturn list
di (e(pval_joint_post_std)*e(n_pl)+1)/(e(n_pl)+1)
effect_graphs,trlinediff(0) treated_name("Corun") sc_name("Synthetic Corun")
pval_graphs

*p= .0
//显著结果*

*in-time placebo test
synth_runner pcm size dbassrt roa asstr cfo gdpqoq pcm(5) pcm(10) pcm(15) D1_type_2 D1_type_3 D3_IC_1,  trunit(22) trperiod(16) gen_vars 
ereturn list
effect_graphs,trlinediff(0) treated_name("Corun") sc_name("Synthetic Corun")

*leave one out检测
synth2 pcm size dbassrt roa asstr cfo gdpqoq pcm(5) pcm(10) pcm(19) D1_type_2 D1_type_3 D3_IC_1,  trunit(22) trperiod(20) nested loo frame(Corun) savegraph(Corun_loo,replace)
